# Supplementary material for: Effect of EGCG Extracted from Green Tea against Largemouth Bass Virus Infection
Source: Viruses. 2023 Jan 3;15(1):151. doi: 10.3390/v15010151 (PMC9864265; doi:10.3390/v15010151)
Supplement: Supplementary file 1 [file viruses-15-00151-s001.zip]

Archive with 1 entries (1 files):
- viruses-2141008-supplementary.pdf
